# Supplementary material for: The Predictive Role of C-Reactive Protein, Leukocyte Cell Count, and Soluble Urokinase Plasminogen Activator Receptor for Pulmonary Sequelae in Hospitalized COVID-19 Survivors: A Prospective Single-Center Cohort Study
Source: J Clin Med. 2025 Mar 4;14(5):1717. doi: 10.3390/jcm14051717 (PMC11900503; doi:10.3390/jcm14051717)
Supplement: Supplementary file 1 [file jcm-14-01717-s001.zip]

Archive with 1 entries (1 files):
- jcm-3475068-supplementary.pdf
